# Supplementary material for: Falcon: A False Ceiling Inspection Robot
Source: Sensors (Basel). 2021 Aug 5;21(16):5281. doi: 10.3390/s21165281 (PMC8399194; doi:10.3390/s21165281)
Supplement: Supplementary file 1 [file sensors-21-05281-s001.zip]

Archive with 1 entries (1 files):
- sensors-1289098-supplementary.mp4
